# Supplementary material for: Multimodal Magnetic Nanoparticle–Quantum Dot Composites
Source: Nanomaterials (Basel). 2025 Dec 10;15(24):1853. doi: 10.3390/nano15241853 (PMC12735848; doi:10.3390/nano15241853)
Supplement: Supplementary file 1 [file nanomaterials-15-01853-s001.zip]

Archive with 1 entries (1 files):
- nanomaterials-3992260-supplementary.pdf
